# Supplementary material for: Stable Encapsulation and Responsive Release of Dyes via Noncovalent Molecular Lock Strategy: A Case Study of Rhodamine B Based Fluorescent Hydrogel Microspheres
Source: Polymers (Basel). 2026 Feb 16;18(4):493. doi: 10.3390/polym18040493 (PMC12944488; doi:10.3390/polym18040493)
Supplement: Supplementary file 1 [file polymers-18-00493-s001.zip]

Archive with 1 entries (1 files):
- polymers-4102310-supplementary.pdf
